# Supplementary material for: Antimicrobial Properties of Ti- and Zr-Based Nanotextured Thin Film Metallic Glasses Against Pseudomonas aeruginosa
Source: Biomolecules. 2026 May 22;16(6):759. doi: 10.3390/biom16060759 (PMC13297426; doi:10.3390/biom16060759)
Supplement: Supplementary file 1 [file biomolecules-16-00759-s001.zip]

Archive with 1 entries (1 files):
- biomolecules-4255782-supplementary.pdf
